# Supplementary material for: Anatomical Quantitative Volumetric Evaluation of Liver Segments in Hepatocellular Carcinoma Patients Treated with Selective Internal Radiation Therapy: Key Parameters Influencing Untreated Liver Hypertrophy
Source: Cancers (Basel). 2024 Jan 30;16(3):586. doi: 10.3390/cancers16030586 (PMC10854872; doi:10.3390/cancers16030586)
Supplement: Supplementary file 1 [file cancers-16-00586-s001.zip]

Archive with 1 entries (1 files):
- cancers-2795277-supplementary.pdf
